# Supplementary material for: Healthcare seeking behavior of patients with influenza like illness: comparison of the summer and winter influenza epidemics
Source: BMC Infect Dis. 2016 Sep 20;16:499. doi: 10.1186/s12879-016-1821-7 (PMC5029067; doi:10.1186/s12879-016-1821-7)
Supplement: Additional file 1: — Comparison of the demographic characteristics of all the respondents with and without weighting by the random iterative method. (XLSX 15 kb) [file 12879_2016_1821_MOESM1_ESM.xlsx]

## Sheet: Sheet1
Additional file 1. Comparison of the demographic characteristics of all the respondents with and without weighting by the random iterative method.
	2014 summer					2015 winter
Variables	unweighted		weighted			unweighted		weighted
Adults
n	516		516			539		539
Age(mean, SD)	52.22	18.07	46.75	17.92		50.79	17.35	47.04	18.13
Age group (n,%)
18-29 yrs.	76	15	93	18.3		70	13.1	96	18
30-39 yrs.	34	6.7	93	18.3		59	11	97	18.2
40-49 yrs.	94	18.6	96	18.9		109	20.4	100	18.7
50-59 yrs.	110	21.8	102	20.1		115	21.5	107	20
60-69 yrs.	103	20.4	63	12.4		116	21.7	70	13.1
70 yrs. or above	88	17.4	60	11.8		66	12.3	64	12
Sex (n,%)
Male	214	41.5	234	45.3		199	36.9	244	45.3
Female	302	58.5	282	54.7		340	63.1	295	54.7
BMI group (n,%)
BMI<18.5	29	6.3	32	6.9		44	8.2	51	10.8
18.5=<BMI<23	191	41.2	212	45.6		248	46	231	48.7
23=<BMI<25	108	23.3	93	20		88	16.3	93	19.6
25=<BMI<30	109	23.5	102	21.9		86	16	89	18.8
BMI>=30	27	5.8	26	5.6		10	1.9	10	2.1
Marital (n,%)
Single	121	23.9	136	27		120	22.5	145	27
Married	341	67.3	331	65.8		372	69.7	348	64.8
Divorced/ Separated	17	3.4	14	2.8		14	2.6	13	2.4
Widowed	28	5.5	22	4.4		28	5.2	31	5.8
Education (n,%)
No schooling or kindergarten	25	4.9	26	5.1		18	3.4	24	4.5
Primary	74	14.5	96	18.7		73	13.7	102	19.1
Secondary	233	45.5	247	48.1		263	49.3	257	48.1
Tertiary or above	180	35.2	145	28.2		179	33.6	151	28.3
Occupation(n,%)
Managers and administrators, Professionals	101	19.9	102	20.1		97	18.3	104	19.6
Clerks and Service workers	88	17.3	98	19.3		113	21.3	121	22.8
Non-skilled workers	39	7.7	60	11.8		42	7.9	56	10.5
Students	35	6.9	40	7.9		30	5.6	42	7.9
Housewives	60	11.8	72	14.2		87	16.4	76	14.3
Others	185	36.4	135	26.6		162	30.5	132	24.9
District (n,%)
Hong Kong Island	92	18.3	78	15.5		112	21.2	108	20.4
Kowloon East	60	11.9	64	12.7		74	14	77	14.5
Kowloon West	60	11.9	63	12.5		87	16.4	83	15.7
New Territories East	131	26	132	26.2		124	23.4	123	23.2
New Territories West	161	31.9	167	33.1		132	25	139	26.2
Family income per mon
<10000	73	15.8	58	12.5		57	11.9	54	11
10000-20000	79	17.1	91	19.7		85	17.8	102	20.8
20000-30000	66	14.3	90	19.4		74	15.5	82	16.7
30000-40000	58	12.6	58	12.5		47	9.9	44	9
>40000	78	16.9	82	17.7		105	22	102	20.8
No income	50	10.8	30	6.5		52	10.9	41	8.4
Don't know/unstable	57	12.4	54	11.7		57	11.9	65	13.3
Children
n	126		155			154		182
Age(mean, SD)	10.93	4.65	10.5	4.52		9.94	5.12	9.7	5.19
Age group (n,%)
0-half yrs.	NA	NA	NA	NA		7	4.6	9	5.2
Half-5 yrs.	15	12	19	12.3		23	15	28	15.4
5-10 yrs.	28	22.4	44	28.6		34	22.2	46	25.2
10- 18 yrs.	82	65.6	91	59.1		89	58.2	98	54.3
Sex (n,%)
Male	57	45.2	75	48.4		83	53.9	94	51.4
Female	69	54.8	80	51.6		71	46.1	89	48.6
