# Supplementary material for: Healthcare seeking behavior of patients with influenza like illness: comparison of the summer and winter influenza epidemics
Source: BMC Infect Dis. 2016 Sep 20;16:499. doi: 10.1186/s12879-016-1821-7 (PMC5029067; doi:10.1186/s12879-016-1821-7)
Supplement: Additional file 2: — Self-reported influenza like illness, medical care seeking and self-medication in adults by selected demographics. (XLSX 16 kb) [file 12879_2016_1821_MOESM2_ESM.xlsx]

## Sheet: Sheet1
Additional file 2. Self-reported influenza like illness, medical care seeking and self-medication in adults by selected demographics.
	Self-reported ILI in 2014 summer (N=516)			Self-reported ILI in 2015 winter (N=539)			Sought medical care in 2014 summer (N=117)		Sought medical care in 2015 winter (N=205)		Sought medical care in summer vs in winter	Self-medication in 2014 summer (N=117)		Self-medication in 2015 winter (N=205)		Self-medication in summer vs in winter
Demographic	n	% a		n	% a		n	% b	n	% b	p-value c	n	% b	n	% b	p-value d
n	117	22.6		205	38		47	40.9	94	46.8	0.31	52	44.4	60	29.6	0.005
Age group											0.396					0.737
18-39	41	8.1		84	15.7		12	29.3	33	40.2		20	48.9	27	32.1
40-59	53	10.5		79	14.8		23	43.4	36	47.4		28	52.9	29	36.7
>=60	23	4.5		40	7.5		13	59.1	22	55		4	17.4	4	10.5
Sex											0.619					0.585
male	47	9.1		84	15.6		18	38.3	32	39		23	48.9	23	27.4
female	69	13.4		121	22.4		29	42.6	62	52.1		29	42.6	37	31.1
BMI group											0.471					0.652
BMI<18.5	8	1.7		20	3.7		5	71.4	9	45		4	50	4	20
18.5=<BMI<23	43	9.2		72	13.3		12	27.9	36	50.7		20	47.6	22	31
23=<BMI<25	25	5.4		36	6.7		10	40	15	41.7		7	29.2	13	36.1
25=<BMI<30	25	5.4		51	9.4		12	48	25	49		13	52	14	28
BMI>=30	5	1.1		3	0.6		2	40	1	33.3		3	60	1	25
Marital status											0.525					0.105
Single	43	8.5		60	11.2		15	35.7	26	44.8		21	51.2	18	30
Married	60	11.9		126	23.5		24	40.7	57	46		26	42.6	39	31
Divorced/separated	4	0.8		2	0.4		2	50	1	100		3	75	0	0
Widowed	8	1.6		16	3		5	55.6	9	56.3		1	12.5	3	21.4
Education											0.856					0.799
Primary or below	21	4.1		48	9		13	65	30	62.5		7	33.3	8	17.4
Secondary	68	13.3		98	18.4		21	30.9	39	41.5		32	47.8	33	33.7
Tertiary or above	27	5.3		56	10.5		13	48.1	24	42.9		13	48.1	18	32.7
Occupation											0.595					0.043
Managers and administrators, Professionals	29	5.7		37	7		12	41.4	13	36.1		17	60.7	10	27
Clerks and service workers	23	4.5		49	9.2		13	54.2	28	56		10	43.5	23	46.9
Non-skilled workers	12	2.4		29	5.5		6	50	10	34.5		7	58.3	12	41.4
Students	13	2.6		14	2.6		3	23.1	4	30.8		4	36.4	3	20
Housewives	11	2.6		32	6		4	40	14	45.2		5	45.5	7	21.9
Others	27	5.3		40	7.5		10	37	21	53.8		9	33.3	3	7.7
District											0.648					0.373
Hong Kong Island	15	3		41	7.7		7	46.7	18	43.9		6	40	15	37.5
Kowloon East	20	4		30	5.6		7	35	16	57.1		8	40	10	34.5
Kowloon West	17	3.4		29	5.5		7	41.2	14	51.9		9	50	11	37.9
New Territories East	33	6.6		54	10.2		17	51.5	22	41.5		16	50	14	25.9
New Territories West	30	6		49	9.2		9	30	22	44.9		13	44.8	10	20.4
Family income per mon											0.821					0.78
<10000	36	7.8		66	13.4		14	41.2	34	54		12	34.3	12	19
10000-20000	28	6		41	8.3		10	35.7	18	43.9		14	51.9	14	34.1
20000-30000	18	3.9		30	6.1		7	41.2	17	56.7		9	52.9	14	46.7
30000-40000	11	2.4		14	2.8		4	40	5	35.7		4	36.4	2	15.4
>40000	17	3.7		39	7.9		8	44.4	12	31.6		12	66.7	15	38.5
Chronic diseases
Cardiovascular diseases	10	1.9		9	1.7		9	90	5	55.6	0.011	5	45.5	2	25	0.195
Chronic respiratory	13	2.5		22	4.1		9	69.2	12	54.5	0.341	9	64.3	3	14.3	0.03
Reported ILI in 2014 summer and 2015 winter peaks preceding interview, medical care seeking and self-medication for ILI (influenza like illness) among adults (≥18 Years Old) by selected demographics.
a Percentage of all respondents in the summer or winter surveys.
b Percentage of the respondents with self-reported ILI in the summer or winter surveys.
c p-value of Chi-square tests between summer and winter for self-reported ILI who sought medical care.
d p-value of Chi-square tests between summer and winter for self-reported ILI who took self-medication.
